# Supplementary material for: Unanticipated domain requirements for Drosophila Wnk kinase in vivo
Source: PLoS Genet. 2023 Oct 11;19(10):e1010975. doi: 10.1371/journal.pgen.1010975 (PMC10593226; doi:10.1371/journal.pgen.1010975)
Supplement: S2 Table — (XLSX) [file pgen.1010975.s005.xlsx]

## Sheet: Sheet1
Supporting Table 2
Plasmids from Addgene
Addgene number	Plasmid Name	Insert	purpose	N-terminal Tag	Bacterial Resistance	Jenny lab plasmid number
203966	pAttB-Tub	Tubulin promoter and SV40 PA site	Fly transformation		Ampicillin	#1181
203967	pCR8GW-HA-Wnk	Wnk (most similar to RO variant)	Basic Wnk construct	HA	Spectinomycin	#1184
203968	pAttB-Tub-HA-Wnk	Wnk (most similar to RO variant)	Fly transformation	HA	Ampicillin	#1188
203969	pAttB-Tub-HA-WnkDeltaNT	Wnk Nterm deletion	Fly transformation	HA	Ampicillin	#1222
203970	pAttB-Tub-HA-WnkDeltaAI	Wnk autoinhibitory domain deltion	Fly transformation	HA	Ampicillin	#1192
203971	pAttB-Tub-HA-WnkDeltaMID	Wnk deletion of middle part	Fly transformation	HA	Ampicillin	#1190
203972	pAttB-Tub-HA-WnkDeltaCC	Wnk deletion of coiled coil domains 1 and 2	Fly transformation	HA	Ampicillin	#1189
203973	pAttB-Tub-HA-WnkDeltaCC1	Wnkdeletion of coiled coil domains 1	Fly transformation	HA	Ampicillin	#1220
203974	pAttB-Tub-HA-WnkDeltaCC2	Wnkdeletion of coiled coil domains 2	Fly transformation	HA	Ampicillin	#1221
203975	pAttB-Tub-HA-WnkDeltaCT	WnkC-terminal deletion after RFxV motif	Fly transformation	HA	Ampicillin	#1191
203976	pENTR3cDual-Wnk	Wnk	Basic Wnk construct		Chloramphenicol and Kanamycin	#1141
203977	pENTR3cDual-Fray	Frayed	Basic Fray construct		Chloramphenicol and Kanamycin	#1122
203978	pAMW-Wnk	Wnk	Transfection	6-Myc	Ampicillin	#1142
203979	pAGW-Fray	Frayed	Transfection	GFP	Ampicillin	#1123
203980	pAMW-WnkAAxV	RFxV mutated to AAxV	Transfection	6-Myc	Ampicillin	#1143
Flies available from Bloomington
BDSC number	Construct/mutation	genotype	Original publication (PMID)	Comment
RRID:BDSC_99477	UAS-Fray	w*; attP22A UAS-Fray	25086033
RRID:BDSC_99478	UAS-FrayD185A	w*; attP22A UAS-Fray[D185A]	25086033	Kinase dead
RRID:BDSC_99479	UAS-FrayT206E	w*; attP22A UAS-Fray[T206E]	25086033	Constitutively active
RRID:BDSC_99482	wnkex22	w*;;wnk ex22, Frt80 /TM6c	23797875	null allele
RRID:BDSC_99483	Wnk rescue construct	w*; attP40 Tub-HA-Wnk	This	N-term HA tag
RRID:BDSC_99480	Wnk knock-in intermediate	w*;(+/CyO); WnkAA DsRed #16/Tm6B Hu, Tb	This	KI strain with DsREd cassette present, strong hypomorph
RRID:BDSC_99481	WnkAA knock-in	w*;(+/CyO); WnkAA #16 FRT80/Tm6B Hu	This	not Tb

## Sheet: List Options
Plasmid Type	Species of gene(s)/insert	Vector Type	Cloning Method	Cloning Site Destroyed	Bacterial Resistance	Selectable Marker	high or low copy	Growth Temp	Growth Strain	Hazardous	Patents or Licenses
Encodes one insert	H. sapiens (human)	Mammalian Expression	Restriction Enzyme	No	Ampicillin	Neomycin (select with G418)	High Copy	37 C	DH5alpha	No	No
Encodes gRNA/shRNA	M. musculus (mouse)	Bacterial Expression	TOPO Cloning	Yes	Kanamycin	Puromycin	Low Copy	30 C	NEB Stable	Yes	Yes
Empty backbone	R. norvegicus (rat)	Lentiviral	Gateway Cloning	Unknown	Chloramphenicol	Hygromycin	Unknown	Room Temperature	ccdB Survival
	G. gallus (chicken)	Retroviral	Ligation Independent Cloning		Tetracycline	Zeocin			Pir1
	B. taurus (bovine)	Adenoviral	Gibson Cloning		Spectinomycin	Blasticidin			Other
	X. laevis (frog)	AAV	Unknown		Hygromycin	Gentamicin
	D. rerio (zebrafish)	RNAi			Bleocin(Zeocin)	TRP1
	D. melanogaster (fly)	Luciferase			Gentamycin	LEU2
	C. elegans (nematode)	Cre/Lox			Streptomycin	URA3
	S. cerevisiae (budding yeast)	Yeast Expression			Nourseothricin(clonNat)	HIS3
	S. pombe (fission yeast)	Worm Expression			Apramycin	Basta
	A. thaliana (mustard weed)	Insect Expression			Ampicillin and Bleocin (Zeocin)	Other
	O. cuniculus (rabbit)	Plant Expression			Ampicillin and Kanamycin
	Synthetic	Mouse Targeting			Ampicillin and Tetracycline
	Other	CRISPR			Ampicillin and Streptomycin
		TALEN			Ampicillin and Spectinomycin
		Synthetic Biology			Chloramphenicol and Ampicillin
		Affinity Reagent/ Antibody			Chloramphenicol and Bleocin (Zeocin)
		Unspecified			Chloramphenicol and Tetracycline
		Other			Chloramphenicol and Kanamycin
					Chloramphenicol and Spectinomycin
					Chloramphenicol and Gentamycin
					Spectinomycin and Streptomycin
					Other
